# Supplementary material for: Herbicide applications increase greenhouse gas emissions of alfalfa pasture in the inland arid region of northwest China
Source: PeerJ. 2020 May 25;8:e9231. doi: 10.7717/peerj.9231 (PMC7255331; doi:10.7717/peerj.9231)
Supplement: Supplemental Information 1 [file peerj-08-9231-s001.zip]

Archive with 1 entries (1 files):
- DATA.xlsx
