# Supplementary material for: Herbicide applications increase greenhouse gas emissions of alfalfa pasture in the inland arid region of northwest China
Source: PeerJ. 2020 May 25;8:e9231. doi: 10.7717/peerj.9231 (PMC7255331; doi:10.7717/peerj.9231)
Supplement: Supplemental Information 1 [file peerj-08-9231-s001.zip › DATA.xlsx]

## Sheet: aboveground biomass
Year	Day	treatment	plant	aboveground biomass（g/m2）
2017	2	CK	alfalfa	223.72
2017	2	CK	alfalfa	194.32
2017	2	CK	alfalfa	234.72
2017	2	QE	alfalfa	179.84
2017	2	QE	alfalfa	224.96
2017	2	QE	alfalfa	205
2017	2	BT	alfalfa	225.92
2017	2	BT	alfalfa	171.44
2017	2	BT	alfalfa	186.2
2017	2	CK	weeds	115.08
2017	2	CK	weeds	120.8
2017	2	CK	weeds	150.72
2017	2	QE	weeds	126.16
2017	2	QE	weeds	141.44
2017	2	QE	weeds	107.08
2017	2	BT	weeds	127.2
2017	2	BT	weeds	100.56
2017	2	BT	weeds	137.28
2017	6	CK	alfalfa	340.88
2017	6	CK	alfalfa	241.72
2017	6	CK	alfalfa	139.64
2017	6	QE	alfalfa	262.8
2017	6	QE	alfalfa	191.08
2017	6	QE	alfalfa	211.24
2017	6	BT	alfalfa	175.2
2017	6	BT	alfalfa	233.84
2017	6	BT	alfalfa	191.64
2017	6	CK	weeds	157.64
2017	6	CK	weeds	119.48
2017	6	CK	weeds	105.76
2017	6	QE	weeds	99.8
2017	6	QE	weeds	95.52
2017	6	QE	weeds	103.28
2017	6	BT	weeds	113.64
2017	6	BT	weeds	98.92
2017	6	BT	weeds	87.88
2017	15	CK	alfalfa	203.28
2017	15	CK	alfalfa	266.16
2017	15	CK	alfalfa	168.68
2017	15	QE	alfalfa	217.36
2017	15	QE	alfalfa	197.24
2017	15	QE	alfalfa	229.92
2017	15	BT	alfalfa	238.88
2017	15	BT	alfalfa	169.64
2017	15	BT	alfalfa	202.32
2017	15	CK	weeds	152.48
2017	15	CK	weeds	122.2
2017	15	CK	weeds	138.84
2017	15	QE	weeds	56.24
2017	15	QE	weeds	75.92
2017	15	QE	weeds	59.44
2017	15	BT	weeds	58.4
2017	15	BT	weeds	60.68
2017	15	BT	weeds	71.48
2018	2	CK	alfalfa	189.64
2018	2	CK	alfalfa	201.12
2018	2	CK	alfalfa	178.24
2018	2	QE	alfalfa	169.36
2018	2	QE	alfalfa	184.84
2018	2	QE	alfalfa	206.88
2018	2	BT	alfalfa	182.12
2018	2	BT	alfalfa	189.56
2018	2	BT	alfalfa	173.44
2018	2	CK	weeds	114.12
2018	2	CK	weeds	91.92
2018	2	CK	weeds	123.52
2018	2	QE	weeds	92.96
2018	2	QE	weeds	87
2018	2	QE	weeds	126.36
2018	2	BT	weeds	98.04
2018	2	BT	weeds	102.44
2018	2	BT	weeds	119.84
2018	6	CK	alfalfa	191.88
2018	6	CK	alfalfa	188.88
2018	6	CK	alfalfa	223.52
2018	6	QE	alfalfa	205.48
2018	6	QE	alfalfa	173.8
2018	6	QE	alfalfa	187.92
2018	6	BT	alfalfa	181.48
2018	6	BT	alfalfa	203.12
2018	6	BT	alfalfa	183.16
2018	6	CK	weeds	119.88
2018	6	CK	weeds	96.24
2018	6	CK	weeds	100.28
2018	6	QE	weeds	99.12
2018	6	QE	weeds	66.12
2018	6	QE	weeds	64.68
2018	6	BT	weeds	92
2018	6	BT	weeds	72.64
2018	6	BT	weeds	85.2
2018	15	CK	alfalfa	187.64
2018	15	CK	alfalfa	206.8
2018	15	CK	alfalfa	197.16
2018	15	QE	alfalfa	190.68
2018	15	QE	alfalfa	211.2
2018	15	QE	alfalfa	176.12
2018	15	BT	alfalfa	221.48
2018	15	BT	alfalfa	203.12
2018	15	BT	alfalfa	183.16
2018	15	CK	weeds	111.76
2018	15	CK	weeds	122.84
2018	15	CK	weeds	127.52
2018	15	QE	weeds	52.96
2018	15	QE	weeds	67
2018	15	QE	weeds	46.36
2018	15	BT	weeds	68.04
2018	15	BT	weeds	62.44
2018	15	BT	weeds	69.84

## Sheet: soil temperature
Year	Day	treatment	temperature
2017	2	CK	21.9
2017	2	CK	20.5
2017	2	CK	21.3
2017	2	CK	20.9
2017	2	CK	22.1
2017	2	CK	21.6
2017	4	CK	19.7
2017	4	CK	19.6
2017	4	CK	19.6
2017	4	CK	20.6
2017	4	CK	21.2
2017	4	CK	20.1
2017	6	CK	21.1
2017	6	CK	19.1
2017	6	CK	18.6
2017	6	CK	18.5
2017	6	CK	15.8
2017	6	CK	16.9
2017	10	CK	19.7
2017	10	CK	17.1
2017	10	CK	18.1
2017	10	CK	18
2017	10	CK	17.8
2017	10	CK	19.1
2017	15	CK	19.8
2017	15	CK	18
2017	15	CK	17.9
2017	15	CK	17.2
2017	15	CK	18.5
2017	15	CK	17.9
2017	2	QE	19.4
2017	2	QE	19.8
2017	2	QE	19.3
2017	2	QE	20.9
2017	2	QE	22.1
2017	2	QE	21.6
2017	4	QE	22.4
2017	4	QE	22.6
2017	4	QE	22.9
2017	4	QE	18.2
2017	4	QE	17.1
2017	4	QE	18.7
2017	6	QE	21.9
2017	6	QE	20.1
2017	6	QE	19.8
2017	6	QE	15.1
2017	6	QE	17
2017	6	QE	16.5
2017	10	QE	20.5
2017	10	QE	20.4
2017	10	QE	20.1
2017	10	QE	16.6
2017	10	QE	14.9
2017	10	QE	16.6
2017	15	QE	15.9
2017	15	QE	16.1
2017	15	QE	19.8
2017	15	QE	19.8
2017	15	QE	20.5
2017	15	QE	19.5
2017	2	BT	17.6
2017	2	BT	17.5
2017	2	BT	17.3
2017	2	BT	23.9
2017	2	BT	22.2
2017	2	BT	21.3
2017	4	BT	22.2
2017	4	BT	21.7
2017	4	BT	20.9
2017	4	BT	17
2017	4	BT	18.8
2017	4	BT	17.2
2017	6	BT	18
2017	6	BT	17.3
2017	6	BT	16.2
2017	6	BT	19.8
2017	6	BT	21.2
2017	6	BT	20.9
2017	10	BT	21.3
2017	10	BT	20.9
2017	10	BT	19.6
2017	10	BT	17.1
2017	10	BT	17.4
2017	10	BT	14.1
2017	15	BT	20.6
2017	15	BT	19.6
2017	15	BT	19.8
2017	15	BT	15.6
2017	15	BT	16.9
2017	15	BT	18
2018	2	CK	22
2018	2	CK	23.8
2018	2	CK	23.6
2018	2	CK	24.1
2018	2	CK	23.5
2018	2	CK	23.1
2018	4	CK	18.2
2018	4	CK	24.5
2018	4	CK	18.5
2018	4	CK	22.9
2018	4	CK	19.2
2018	4	CK	24.8
2018	6	CK	21.8
2018	6	CK	23.8
2018	6	CK	21.5
2018	6	CK	24.9
2018	6	CK	21.8
2018	6	CK	25.2
2018	8	CK	19.9
2018	8	CK	20.5
2018	8	CK	23.8
2018	8	CK	22.2
2018	8	CK	25.5
2018	8	CK	22.5
2018	10	CK	19.5
2018	10	CK	21.8
2018	10	CK	19.9
2018	10	CK	23.2
2018	10	CK	24.8
2018	10	CK	23.8
2018	15	CK	19.5
2018	15	CK	20.2
2018	15	CK	19.6
2018	15	CK	20.8
2018	15	CK	20.3
2018	15	CK	21.8
2018	20	CK	20.3
2018	20	CK	20.5
2018	20	CK	19.7
2018	20	CK	19.9
2018	20	CK	20.5
2018	20	CK	20.9
2018	2	QE	25.2
2018	2	QE	23.2
2018	2	QE	24.1
2018	2	QE	21.8
2018	2	QE	21.9
2018	2	QE	18.8
2018	4	QE	18.6
2018	4	QE	25.2
2018	4	QE	19.8
2018	4	QE	26.9
2018	4	QE	30.2
2018	4	QE	28.9
2018	6	QE	25.7
2018	6	QE	27.8
2018	6	QE	28.5
2018	6	QE	25.8
2018	6	QE	21.6
2018	6	QE	25.8
2018	8	QE	23.8
2018	8	QE	23.9
2018	8	QE	22.4
2018	8	QE	21.4
2018	8	QE	22.5
2018	8	QE	18.5
2018	10	QE	25.2
2018	10	QE	23
2018	10	QE	23.8
2018	10	QE	22.8
2018	10	QE	22.2
2018	10	QE	22.5
2018	15	QE	23.6
2018	15	QE	23.1
2018	15	QE	23.8
2018	15	QE	20
2018	15	QE	20.9
2018	15	QE	18.8
2018	20	QE	20.6
2018	20	QE	20.3
2018	20	QE	18.9
2018	20	QE	21.9
2018	20	QE	23.8
2018	20	QE	23.3
2018	2	BT	22.8
2018	2	BT	24.8
2018	2	BT	24.7
2018	2	BT	17.2
2018	2	BT	23
2018	2	BT	25.8
2018	4	BT	29.1
2018	4	BT	27.1
2018	4	BT	29.2
2018	4	BT	24.6
2018	4	BT	18.4
2018	4	BT	25.6
2018	6	BT	21.6
2018	6	BT	27.8
2018	6	BT	21.9
2018	6	BT	26.5
2018	6	BT	27.8
2018	6	BT	27.9
2018	8	BT	23
2018	8	BT	21.8
2018	8	BT	22.1
2018	8	BT	23
2018	8	BT	20.9
2018	8	BT	23.9
2018	10	BT	20.9
2018	10	BT	25.5
2018	10	BT	24.8
2018	10	BT	19.6
2018	10	BT	20.4
2018	10	BT	20.4
2018	15	BT	21.9
2018	15	BT	25.6
2018	15	BT	23
2018	15	BT	19.1
2018	15	BT	18.5
2018	15	BT	19.8
2018	20	BT	21.2
2018	20	BT	22
2018	20	BT	22.3
2018	20	BT	18.5
2018	20	BT	19.4
2018	20	BT	19.8

## Sheet: Soil moisture
Year	Day	treatment	Soil moisture
2017	2	CK	26.8058
2017	2	CK	26.0148
2017	2	CK	27.4286
2017	4	CK	27.9966
2017	4	CK	26.5416
2017	4	CK	26.6438
2017	6	CK	23.2227
2017	6	CK	21.7723
2017	6	CK	23.8356
2017	10	CK	26.737
2017	10	CK	26.5182
2017	10	CK	25.5633
2017	15	CK	25.3793
2017	15	CK	23.5955
2017	15	CK	21.6255
2017	2	QE	8.34897
2017	2	QE	12.3944
2017	2	QE	11.2033
2017	4	QE	5.74713
2017	4	QE	6.14035
2017	4	QE	7.44559
2017	6	QE	8.3558
2017	6	QE	8.3612
2017	6	QE	5.99156
2017	10	QE	17.6268
2017	10	QE	17.8072
2017	10	QE	15.4493
2017	15	QE	14.9798
2017	15	QE	15.13
2017	15	QE	12.5237
2017	2	BT	9.88048
2017	2	BT	9.32755
2017	2	BT	9.30481
2017	4	BT	21.6463
2017	4	BT	21.3667
2017	4	BT	20.5768
2017	6	BT	22.7405
2017	6	BT	25.2964
2017	6	BT	25.3945
2017	10	BT	23.847
2017	10	BT	23.4018
2017	10	BT	25.2922
2017	15	BT	17.0893
2017	15	BT	19.7853
2017	15	BT	19.7335
2018	2	CK	26.4331
2018	2	CK	23.6695
2018	2	CK	25.7435
2018	4	CK	24.5536
2018	4	CK	26.1752
2018	4	CK	24.913
2018	6	CK	7.18654
2018	6	CK	6.06673
2018	6	CK	5.91716
2018	8	CK	6.30872
2018	8	CK	5.27262
2018	8	CK	5.32151
2018	10	CK	5.82857
2018	10	CK	4.7619
2018	10	CK	4.81481
2018	15	CK	16.79
2018	15	CK	17.5211
2018	15	CK	18.6167
2018	20	CK	12.3632
2018	20	CK	13.1215
2018	20	CK	10.4444
2018	2	QE	10.0787
2018	2	QE	7.9096
2018	2	QE	7.71812
2018	4	QE	21.6702
2018	4	QE	21.4537
2018	4	QE	23.6538
2018	6	QE	26.1236
2018	6	QE	26.0192
2018	6	QE	28.2528
2018	8	QE	25.3731
2018	8	QE	25.5119
2018	8	QE	27.3462
2018	10	QE	21.175
2018	10	QE	20.7125
2018	10	QE	19.9095
2018	15	QE	24.6043
2018	15	QE	25.0167
2018	15	QE	26.0135
2018	20	QE	22.5547
2018	20	QE	21.0314
2018	20	QE	22.8037
2018	2	BT	5.4755
2018	2	BT	7.5594
2018	2	BT	4.61847
2018	4	BT	7.81373
2018	4	BT	7.35027
2018	4	BT	5.98007
2018	6	BT	4.00802
2018	6	BT	6.4836
2018	6	BT	6.20957
2018	8	BT	16.4332
2018	8	BT	19.9427
2018	8	BT	16.4372
2018	10	BT	11.1332
2018	10	BT	17.7863
2018	10	BT	14.3541
2018	15	BT	11.7886
2018	15	BT	9.94036
2018	15	BT	11.3772
2018	20	BT	26.1824
2018	20	BT	23.3065
2018	20	BT	23.8032

## Sheet: greenhouse gas
Year	Day	treatment	FCH4(mg/m2/h)	FCH4(ug/m2/h)	FCO2(mg/m2/h)	FN2O(mg/m2/h)	FN2O(ug/m2/h)
2017	2	CK	-0.00538894	-5.38894	318.852	0.00394498	3.94498
2017	2	CK	-0.00657142	-6.57142	289.566	0.00381656	3.81656
2017	2	CK	-0.00734674	-7.34674	231.31	0.00353188	3.53188
2017	4	CK	-0.00816749	-8.16749	247.424	0.00396641	3.96641
2017	4	CK	-0.00868714	-8.68714	273.908	0.00353747	3.53747
2017	4	CK	-0.00577846	-5.77846	221.653	0.00407282	4.07282
2017	6	CK	-0.0124492	-12.4492	221.964	0.00344817	3.44817
2017	6	CK	-0.00818132	-8.18132	197.931	0.00403904	4.03904
2017	6	CK	-0.0131381	-13.1381	233.738	0.00366576	3.66576
2017	10	CK	-0.0063068	-6.3068	212.057	0.00298991	2.98991
2017	10	CK	-0.00828687	-8.28687	226.486	0.00333277	3.33277
2017	10	CK	-0.00890355	-8.90355	265.381	0.00347458	3.47458
2017	15	CK	-0.0148244	-14.8244	196.392	0.00301052	3.01052
2017	15	CK	-0.0125931	-12.5931	180.294	0.00331518	3.31518
2017	15	CK	-0.0101154	-10.1154	254.394	0.00337588	3.37588
2017	2	QE	-0.0133318	-13.3318	388.214	0.00371284	3.71284
2017	2	QE	-0.0145661	-14.5661	439.132	0.00310143	3.10143
2017	2	QE	-0.0100329	-10.0329	373.762	0.00216233	2.16233
2017	4	QE	-0.0180414	-18.0414	302.573	0.00317982	3.17982
2017	4	QE	-0.0155741	-15.5741	317.671	0.00356894	3.56894
2017	4	QE	-0.013178	-13.178	346.863	0.0041469	4.1469
2017	6	QE	-0.0166319	-16.6319	323.625	0.00351902	3.51902
2017	6	QE	-0.0158993	-15.8993	305.718	0.00353264	3.53264
2017	6	QE	-0.0189852	-18.9852	302.672	0.00263991	2.63991
2017	10	QE	-0.0160413	-16.0413	287.729	0.00362307	3.62307
2017	10	QE	-0.0916539	-91.6539	263.53	0.00319414	3.19414
2017	10	QE	-0.0107866	-10.7866	290.893	0.00330941	3.30941
2017	15	QE	-0.0148164	-14.8164	289.395	0.00368394	3.68394
2017	15	QE	-0.0103464	-10.3464	296.576	0.00328393	3.28393
2017	15	QE	-0.0156562	-15.6562	249.767	0.00246336	2.46336
2017	2	BT	-0.00878608	-8.78608	357.894	0.00275435	2.75435
2017	2	BT	-0.0169303	-16.9303	455.305	0.00302215	3.02215
2017	2	BT	-0.0135274	-13.5274	288.839	0.0045443	4.5443
2017	4	BT	-0.00950728	-9.50728	338.672	0.00344193	3.44193
2017	4	BT	-0.0171204	-17.1204	265.777	0.00256247	2.56247
2017	4	BT	-0.019178	-19.178	304.615	0.00516952	5.16952
2017	6	BT	-0.0196439	-19.6439	246.695	0.00347416	3.47416
2017	6	BT	-0.0159891	-15.9891	283.277	0.00312674	3.12674
2017	6	BT	-0.0122787	-12.2787	284.563	0.00410332	4.10332
2017	10	BT	-0.00947392	-9.47392	209.059	0.00258636	2.58636
2017	10	BT	-0.00795192	-7.95192	298.936	0.00398505	3.98505
2017	10	BT	-0.0134288	-13.4288	313.912	0.00375127	3.75127
2017	15	BT	-0.0120108	-12.0108	234.48	0.00429318	4.29318
2017	15	BT	-0.00754917	-7.54917	234.862	0.00258243	2.58243
2017	15	BT	-0.0212383	-21.2383	250.406	0.00222144	2.22144
2018	2	CK	-0.00531718	-5.31718	159.474	0.00406175	4.06175
2018	2	CK	-0.00716191	-7.16191	150.586	0.00272203	2.72203
2018	2	CK	-0.00564272	-5.64272	197.294	0.00298257	2.98257
2018	4	CK	-0.00585975	-5.85975	130.527	0.00348299	3.48299
2018	4	CK	-0.0055032	-5.5032	175.812	0.00376634	3.76634
2018	4	CK	-0.00751846	-7.51846	191.445	0.00269068	2.69068
2018	6	CK	-0.00620079	-6.20079	182.301	0.00408033	4.08033
2018	6	CK	-0.0107429	-10.7429	128.362	0.00267375	2.67375
2018	6	CK	-0.00558071	-5.58071	149.141	0.00365495	3.65495
2018	8	CK	-0.00798352	-7.98352	179.141	0.00451702	4.51702
2018	8	CK	-0.00553421	-5.53421	181.867	0.00244292	2.44292
2018	8	CK	-0.00286787	-2.86787	194.641	0.00410732	4.10732
2018	10	CK	-0.0070534	-7.0534	179.141	0.00410766	4.10766
2018	10	CK	-0.00455758	-4.55758	181.867	0.0034623	3.4623
2018	10	CK	-0.00922368	-9.22368	194.641	0.00329819	3.29819
2018	15	CK	-0.00694488	-6.94488	150.024	0.00339112	3.39112
2018	15	CK	-0.00846408	-8.46408	151.06	0.00377429	3.77429
2018	15	CK	-0.00813854	-8.13854	160.887	0.00332764	3.32764
2018	20	CK	-0.0134092	-13.4092	199.126	0.00237648	2.37648
2018	20	CK	-0.00922368	-9.22368	144.222	0.00316007	3.16007
2018	20	CK	-0.0104638	-10.4638	187.769	0.00455725	4.55725
2018	2	QE	-0.0139983	-13.9983	225.041	0.00271683	2.71683
2018	2	QE	-0.0141068	-14.1068	240.326	0.00272068	2.72068
2018	2	QE	-0.00900665	-9.00665	227.061	0.00331139	3.31139
2018	4	QE	-0.00930119	-9.30119	223.53	0.00347843	3.47843
2018	4	QE	-0.0141068	-14.1068	226.2	0.0026823	2.6823
2018	4	QE	-0.0145719	-14.5719	216.01	0.00305097	3.05097
2018	6	QE	-0.0189899	-18.9899	195.371	0.00322034	3.22034
2018	6	QE	-0.0146494	-14.6494	209.959	0.00345348	3.45348
2018	6	QE	-0.0170522	-17.0522	209.196	0.00271571	2.71571
2018	8	QE	-0.0107429	-10.7429	218.882	0.00376108	3.76108
2018	8	QE	-0.0109599	-10.9599	230.762	0.00350654	3.50654
2018	8	QE	-0.00434055	-4.34055	271.462	0.00348872	3.48872
2018	10	QE	-0.00857259	-8.57259	258.034	0.00297517	2.97517
2018	10	QE	-0.0106344	-10.6344	182.252	0.00365917	3.65917
2018	10	QE	-0.00792151	-7.92151	228.408	0.00355908	3.55908
2018	15	QE	-0.00640232	-6.40232	223.255	0.00298703	2.98703
2018	15	QE	-0.00651083	-6.51083	212.893	0.00482942	4.82942
2018	15	QE	-0.00759597	-7.59597	162.721	0.00272544	2.72544
2018	20	QE	-0.00922368	-9.22368	188.324	0.00305734	3.05734
2018	20	QE	-0.011394	-11.394	138.891	0.00360801	3.60801
2018	20	QE	-0.0070534	-7.0534	158.597	0.00377268	3.77268
2018	2	BT	-0.0151919	-15.1919	210.626	0.00216269	2.16269
2018	2	BT	-0.011859	-11.859	213.345	0.00290775	2.90775
2018	2	BT	-0.00713091	-7.13091	241.478	0.0036798	3.6798
2018	4	BT	-0.0107739	-10.7739	198.84	0.00298752	2.98752
2018	4	BT	-0.0106189	-10.6189	227.061	0.00400833	4.00833
2018	4	BT	-0.0151919	-15.1919	233.188	0.00241605	2.41605
2018	6	BT	-0.0170522	-17.0522	162.031	0.00462287	4.62287
2018	6	BT	-0.0136727	-13.6727	177.751	0.00250902	2.50902
2018	6	BT	-0.015657	-15.657	210.423	0.00323308	3.23308
2018	8	BT	-0.00883613	-8.83613	225.13	0.00352587	3.52587
2018	8	BT	-0.0105258	-10.5258	231.721	0.00448385	4.48385
2018	8	BT	-0.00933219	-9.33219	202.431	0.00297961	2.97961
2018	10	BT	-0.0103088	-10.3088	195.068	0.0024989	2.4989
2018	10	BT	-0.0122621	-12.2621	193.115	0.00269845	2.69845
2018	10	BT	-0.00954922	-9.54922	258.634	0.00486524	4.86524
2018	15	BT	-0.00697589	-6.97589	226.299	0.00279651	2.79651
2018	15	BT	-0.0105258	-10.5258	159.428	0.0052894	5.2894
2018	15	BT	-0.00987476	-9.87476	151.761	0.00305994	3.05994
2018	20	BT	-0.00727043	-7.27043	164.577	0.00271435	2.71435
2018	20	BT	-0.0165871	-16.5871	178.039	0.00325993	3.25993
2018	20	BT	-0.00565822	-5.65822	196.234	0.00486444	4.86444
